# Supplementary material for: Evaluation of a Pilot Implementation to Integrate Alcohol-Related Care within Primary Care
Source: Int J Environ Res Public Health. 2017 Sep 8;14(9):1030. doi: 10.3390/ijerph14091030 (PMC5615567; doi:10.3390/ijerph14091030)
Supplement: Supplementary file 1 [file ijerph-14-01030-s001.zip]

Archive with 5 entries (4 files):
- FigureS1.png
- KP_Alcohol_Video_bro_internal_170208.pdf
- ijerph-215372-supplementary/
- ijerph-215372-supplementary/Figure S1 Number of providers implementing Behavioral Health Integration including the Sustained Patient-centered Alcohol-related Care (SPARC) program over time within 3 .png
- ijerph-215372-supplementary/ijerph-215372-supplementary.pdf
